# Supplementary material for: Effects of Dietary Inclusion of Perilla Seed Meal on Growth Performance, Plasma Biochemistry, and Breast Muscle Fatty Acid Composition in Sansui Ducks from 4 to 8 Weeks of Age
Source: Animals (Basel). 2026 Mar 10;16(6):860. doi: 10.3390/ani16060860 (PMC13023325; doi:10.3390/ani16060860)
Supplement: Supplementary file 1 [file animals-16-00860-s001.zip]

Archive with 1 entries (1 files):
- animals-4149795-supplementary.pdf
